# Supplementary material for: Intermittent ozone inhalation during house dust mite-induced sensitization primes for adverse asthma phenotype
Source: Redox Biol. 2024 Aug 28;76:103330. doi: 10.1016/j.redox.2024.103330 (PMC11407077; doi:10.1016/j.redox.2024.103330)
Supplement: Multimedia component 1 [file mmc1.xlsx]

## Sheet: Figure 3 C
	PBS+Air	PBS+Air Log2FC	PBS+O3	PBS+O3 Log2FC	HDM+Air	HDM+Air Log2FC	HDM+O3	HDM+O3 Log2FC
IL-33	1 ± 0.40 (n=6)	0	0.417 ± 0.295 (n=5)	-1.26188	1.774 ± 0.536 (n=6)	0.827006	3.364 ± 0.457 (n=6)	1.75018
Tslp	1 ± 0.986 (n=6)	0	0.277 ± 0.489 (n=5)	-1.85204	2.417 ± 0.7 (n=6)	1.27322	2 ± 0.682 (n=6)	1
IL-4	1 ± 0.401 (n=6)	0	0.928 ± 0.646 (n=5)	-0.107803	3.384 ± 0.763 (n=6)	1.75873	5.278 ± 1.327 (n=6)	2.39999
Cxcl2	1 ± 0.651 (n=6)	0	0.256 ± 0.898 (n=5)	-1.96578	3.672 ± 0.850 (n=6)	1.87657	5.823 ± 0.405(n=6)	2.54176
ccl2	1 ± 1.361 (n=6)	0	0.934 ± 0.773 (n=5)	-0.0985055	1.838 ±1.468 (n=6)	0.878137	3.622 ± 0.472(n=6)	1.85679
Ccl17	1 ± 0.401 (n=6)	0	0.605 ± 1.183 (n=5)	-0.724993	5.346 ± 1.384 (n=6)	2.41846	7.763 ± 0.663(n=6)	2.95661
Oxo40l	1 ± 0.294 (n=6)	0	0.633 ± 0.706 (n=5)	1.77315	3.418 ± 1.316 (n=6)	-0.659723	4.999 ± 0.584(n=6)	2.32164
Il-1a	1 ± 0.87 (n=6)	0	1.462 ± 0.619 (n=5)	0.547943	1.403 ± 0.2 (n=6)	0.488515	2.245 ± 0.723(n=6)	1.16672
IFN-γ	1 ± 0.579 (n=6)	0	1.123 ± 0.404 (n=5)	0.167358	1.944 ± 0.777 (n=6)	0.959028	3.535 ± 0.396(n=6)	1.82171
IL-10	1 ± 1.198 (n=6)	0	0.115 ± 0.435 (n=5)	-3.12029	2.540 ± 0.880 (n=6)	1.34483	1.610 ± 0.609(n=6)	0.687061
IL-13	1 ± 0.818 (n=6)	0	0.656 ± 1.122 (n=5)	-0.608232	42.078± 1.480(n=6)	5.39499	63.558 ± 0.318(n=6)	5.99
Kc	1 ± 0.964 (n=6)	0	1.649± 1.138 (n=5)	0.721591	2.938± 1.575(n=6)	1.55483	4.151 ± 0.783(n=6)	2.05346
Tnf-α	1 ±1.353 (n=6)	0	2.6 ± 0.553 (n=5)	1.38018	1.970 ± 1.765(n=6)	0.978196	3.719 ± 1.03(n=6)	1.89491
Fizz1	1 ± 1.113 (n=6)	0	0.702 ± 0.463 (n=5)	-0.510457	11.230 ± 1.390 (n=6)	3.48929	22.540 ± 0.842(n=6)	4.49442
Arg-1	1 ± 0.430 (n=6)	0	0.457 ± 0.456 (n=5)	-1.12973	16.991 ± 1.874 (n=6)	4.0867	20.276 ± 0.911(n=6)	4.3417
Ym1	1 ± 0.664 (n=6)	0	0.9 ± 0.679 (n=4)	-0.152003	4.935 ± 0.4 (n=6)	2.30305	4.372 ± 0.721(n=6)	2.12829
α-Sma	1 ± 0.705 (n=6)	0	1.254 ± 0.76 (n=5)	0.326537	3.766 ± 1.59 (n=6)	1.91303	9.481 ± 0.553(n=6)	3.24504
Timp-1	1 ± 1.017 (n=6)	0	0.87 ± 0.678 (n=5)	-0.200913	4.889± 1.654 (n=6)	2.28954	9.063 ± 0.887(n=6)	3.17999
Col3a1	1 ± 0.645 (n=6)	0	0.851 ± 0.429 (n=5)	-0.232769	2.319± 1.605 (n=5)	1.2135	4.192 ± 0.662(n=6)	2.06764

## Sheet: Figure 3 D
	PBS+Air	PBS+O3	HDM+Air	HDM+O3
TSLP	17.02 ± 6.185 (n=4)	90.97 ± 19.92 (n=5)	133.9 ± 27.8 (n=6)	135.4 ± 37.81 (n=4)
IL-33	31.38 ± 20.18 (n=6)	11.13 ± 6.58(n=5)	50.88 ± 13.68 (n=6)	75.06 ± 11.38 (n=6)
IL-4	110.9 ± 26.24 (n=4)	74.74 ± 39.06 (n=5)	192.8 ± 19.82 (n=4)	237.8± 18.59 (n=6)
IFN-γ	30.62 ± 8.12 (n=5)	21.84 ± 10.21 (n=4)	47.29 ± 15.57 (n=5)	75.64 ± 10.07 (n=5)
TNF-α	31.891 ± 7.96 (n=4)	28.40± 15.06 (n=5)	85.32 ± 23.06 (n=5)	167.2 ± 48.08(n=4
KC	31.32 ± 13.4 (n=10)	18.05 ± 5.223(n=5)	69.03± 17.74(n=5)	121.2 ± 52.03(n=6)
IL-13	436.3 ± 98.75 (n=4)	273.2 ± 156.2 (n=5)	845.6 ± 208.3 (n=4)	1326 ± 383.3(n=5)
TGF-b	24.43 ± 12.2 (n=5)	38.48 ± 9.81 (n=5)	90.27 ± 31.63 (n=4)	124.7 ± 60.24(n=5)
IL-17	14.51 ± 4.86 (n=5)	14.07 ± 7.56 (n=5)	42.56 ± 11.56 (n=4)	82.65 ± 25.55(n=5)

## Sheet: Figure 3 E
	PBS+Air	PBS+O3	HDM+Air	HDM+O3
IL-33	397.6 ± 176.5 (n=8)	412.7 ± 62.97 (n=7)	1637 ± 514.5 (n=7)	2720 ± 964.7 (n=5)
TSLP	14.79 ± 4.437 (n=8)	12.62 ± 3.143 (n=7	23.54 ± 2.69 (n=6)	29.13± 3.17 (n=7
IL-4	65.07 ±3.518 (n=48	60.42 ± 2.93 (n=7)	77.49 ± 5.32 (n=7)	80.88 ± 4.16 (n=7)
TNF-α	44.04 ± 31.56 (n=8)	27.58 ± 33.54 (n=7)	133.8 ± 18.21 (n=7)	203.5 ± 13.26 (n=7)
KC	33.01 ± 4.61 (n=8)	24.3 ± 6.51 (n=7)	79.66 ± 31.11 (n=7)	143.6 ± 74.02 (n=7)
IL-1β	46.46 ± 8.10 (n=8)	38.09 ± 7.12 (n=7)	55.52 ± 5.6 (n=7)	139.5 ± 54.66 (n=7)
IL-6	118.3 ± 26.4 (n=8)	133.8 ± 18.76 (n=7)	162 ± 16.32 (n=7)	206.2 ± 40.4 (n=7)
IL-10	61.07 ± 13.94 (n=8)	54.45 ± 7.22 (n=7)	68.72 ± 12.49 (n=7)	82.29 ± 12.26 (n=7)
IL-13	67.48 ± 7.13 (n=8)	69.83 ± 12.43 (n=7)	219.7 ± 120.2 (n=7)	1009 ± 1101 (n=6)
IL-17	57.6 ± 15.65 (n=8)	45.49 ± 8.83(n=7)	178.7 ± 116.9 (n=7)	488 ± 347.6 (n=7)
IL-10	39.32 ± 14.22 (n=8)	31.10 ± 17.99 (n=5)	45.32 ± 13.33 (n=5)	55.87 ± 18.09 (n=7)

## Sheet: Figure 7 A
	PBS+Air	PBS+Air Log2FC	PBS+O3	PBS+O3 Log2FC	HDM+Air	HDM+Air Log2FC	HDM+O3	HDM+O3 Log2FC
IL-17r	1 ± 0.281 (n=6)	0	0.713 ± 0.264 (n=5)	-0.488026	1.497 ± 0.762 (n=6)	0.582074	3.190 ± 1.106 (n=6)	1.67356
IL-17	1 ± 1.015 (n=6)	0	3.135 ± 1.120 (n=5)	1.64847	17.01 ± 1.704 (n=6)	4.08831	20.159 ± 0.740 (n=6)	4.33335
IL-17a	1 ± 0.536 (n=6)	0	0.647 ± 0.805 (n=5)	-0.628162	36.95 ± 2.064 (n=6)	5.2075	53.973 ± 0.805 (n=6)	5.75417
IL-17c	1 ± 0.223 (n=6)	0	0.185 ± 0.622 (n=5)	-2.4344	0.87 ± 00.767 (n=6)	-0.200913	0.944 ± 01.174(n=6)	-0.0831412
1L-17f	1 ± 0.632 (n=6)	0	0.538 ± 0.962 (n=5)	-0.894322	4.727 ± 0.962(n=6)	2.24092	6.269 ± 1.212(n=6)	2.64824
IL-21	1 ± 0.757 (n=6)	0	0.729 ± 1.018 (n=5)	-0.456009	8.969 ± 1.775 (n=6)	3.16495	11.567 ± 0.928(n=6)	3.53194
IL-22	1 ± 0.424 (n=6)	0	0.536 ± 0.683 (n=5)	-0.899695	13.857 ± 2.093 (n=6)	3.79254	9.508 ± 0.978 (n=6)	3.24914
IL-25	1 ± 1.375 (n=6)	0	0.532± 1.14 (n=5)	-0.910502	1.424 ± 1.247 (n=6)	0.509949	1.123 ± 1.234 (n=6)	0.167358

## Sheet: Figure 7 B
	PBS+Air	PBS+O3	HDM+Air	HDM+O3
IL-17A	0.305 ± 0.08 (n=5)	0.234 ± 0.184 (n=7)	1.082 ± 0.45 (n=5)	1.366 ± 0.457 (n=5)
IL-21	2.187 ± 0.790 (n=4)	3.377 ± 2.337(n=6)	3.540 ± 1.661 (n=5)	7.063 ± 2.117 (n=5)
IL-22	2.199 ± 0.495 (n=5)	0.552 ±0.307 (n=4)	2.297 ± 1.386 (n=5)	1.272± 0.51 (n=5)
IL-23	0.483 ± 0.203 (n=5)	0.952 ± 0.682 (n=5)	1.076 ± 0.283 (n=5)	2.955 ± 1.517 (n=4)
IL-31	5.934 ± 1.534 (n=4)	3.156± 1.234 (n=4)	3.633 ± 1.429 (n=3)	0.969 ± 0.267(n=6)
IL-33	5.743 ± 2.897 (n=5)	12.72 ± 0.65(n=4)	7.77± 2.29(n=5)	2.324 ± 2.319(n=4)

## Sheet: Supplemental 1 C
	PBS+Air	PBS+Air Log2FC	PBS+O3	PBS+O3 Log2FC	HDM+Air	HDM+Air Log2FC	HDM+O3	HDM+O3 Log2FC
Gmcsf	1 ± 0.35 (n=6)	0	0.746 ± 0.206 (n=5)	-1.30045	2.009 ± 0.554 (n=6)	2.26514	1.995 ± 0.387 (n=6)	2.58496
Il-5	1 ± 0.548 (n=6)	0	0.406± 0.853 (n=5)	-0.422752	21.531 ± 1.642 (n=6)	1.00648	20.749 ± 0.58 (n=6)	0.996389
Ox-40	1 ± 0.626 (n=6)	0	0.615 ± 0.106 (n=5)	-0.701342	1.701 ± 0.487 (n=6)	0.766383	2.313 ± 0.203 (n=6)	1.20977
Il-31r	1 ± 0.451 (n=6)	0	0.4 ± 0.547 (n=5)	-1.32193	3.133 ± 0.406 (n=6)	1.64754	3.035 ± 0.711(n=6)	1.6017
Stat-1	1 ± 0.944 (n=6)	0	0.537± 0.778 (n=5)	-0.897006	4.8073 ± 1.529 (n=6)	2.26514	4.238 ± 0.486(n=6)	2.08338

## Sheet: primer name
	Primer Forward	Primer Reverse
IL-33	CTACTGCATGAGACTCCGTTCTG	AGAATCCCGTGGATAGGCAGAG
Tslp	GCAAATCGAGGACTGTGAGAGC	TGAGGGCTTCTCTTGTTCTCCG
IL-4	ATCATCGGCATTTTGAACGAGGTC	ACCTTGGAAGCCCTACAGACGA
Cxcl2	CATCCAGAGCTTGAGTGTGACG	GGCTTCAGGGTCAAGGCAAACT
ccl2	GCTACAAGAGGATCACCAGCAG	GTCTGGACCCATTCCTTCTTGG
Ccl17	CGAGAGTGCTGCCTGGATTACT	GGTCTGCACAGATGAGCTTGCC
Oxo40l	GCAGACAGTATCCTGAGTAGGTG	CTGGTAACTGCTCCTCTGAGTC
Il-1a	ACGGCTGAGTTTCAGTGAGACC	CACTCTGGTAGGTGTAAGGTGC
IFN-γ	CAGCAACAGCAAGGCGAAAAAGG	TTTCCGCTTCCTGAGGCTGGAT
IL-10	CGGGAAGACAATAACTGCACCC	CGGTTAGCAGTATGTTGTCCAGC
IL-13	AACGGCAGCATGGTATGGAGTG	TGGGTCCTGTAGATGGCATTGC
Kc	TCCAGAGCTTGAAGGTGTTGCC	AACCAAGGGAGCTTCAGGGTCA
Tnf-α	GGTGCCTATGTCTCAGCCTCTT	GCCATAGAACTGATGAGAGGGAG
Fizz1	CAAGGAACTTCTTGCCAATCCAG	CCAAGATCCACAGGCAAAGCCA
Arg-1	CATTGGCTTGCGAGACGTAGAC	GCTGAAGGTCTCTTCCATCACC
Ym1	TACTCACTTCCACAGGAGCAGG	CTCCAGTGTAGCCATCCTTAGG
α-Sma	TGCTGACAGAGGCACCACTGAA	CAGTTGTACGTCCAGAGGCATAG
Timp-1	TCTTGGTTCCCTGGCGTACTCT	GTGAGTGTCACTCTCCAGTTTGC
Col3a1	GACCAAAAGGTGATGCTGGACAG	CAAGACCTCGTGCTCCAGTTAG
IL-5	GATGAGGCTTCCTGTCCCTACT	TGACAGGTTTTGGAATAGCATTTCC
Gmcsf	AACCTCCTGGATGACATGCCTG	AAATTGCCCCGTAGACCCTGCT
Ox-40	TCATCCGTGTGAGACTGGCTTC	GCAGACAGTATCCTGAGTAGGTG
IL-31r	ACACCGAGTTGGAGAGCCGTA	CTGTCCTCAGACCGATGTTCT
IL-4	ATCATCGGCATTTTGAACGAGGTC	ACCTTGGAAGCCCTACAGACGA
Stat-1	GCCTCTCATTGTCACCGAAGAAC	TGGCTGACGTTGGAGATCACCA
